# Supplementary material for: Physiological and Transcriptomic Analyses of Escherichia coli Serotype O157:H7 in Response to Rhamnolipid Treatment
Source: Microorganisms. 2023 Aug 18;11(8):2112. doi: 10.3390/microorganisms11082112 (PMC10459150; doi:10.3390/microorganisms11082112)
Supplement: Supplementary file 1 [file microorganisms-11-02112-s001.zip]

Archive with 1 entries (1 files):
- microorganisms-2524284-supplementary.pdf
